# Supplementary material for: Integrated decoding hematopoiesis and leukemogenesis using single-cell sequencing and its medical implication
Source: Cell Discov. 2021 Jan 5;7:2. doi: 10.1038/s41421-020-00223-4 (PMC7788081; doi:10.1038/s41421-020-00223-4)
Supplement: Supplementary file 2 — Supplementary tables [file 41421_2020_223_MOESM2_ESM.xlsx]

## Sheet: Sheet1
Table S1. The samples information and CCI prediction.
SampleID	Gender	Age	Clinical diagnosis	Sampling Time	Blasts cells	Variants	Cell type	Cell Number	Source	Subtypes_CCI	Heterogeneity	Stemness
AML1	F	48	AML-M4	Primary	0.255	ASXL1, EVI1	CD34	5457	NewData	LMPP-proMono	high	high
AML2	F	33	AML-M2	Primary	0.7	AXSL1	CD34	5059	NewData	LMPP-GMP	low	high
AML3	F	26	AML-M2	Primary	0.6	-	CD34	4168	NewData	GMP-proMono	high	medium
AML4	M	50	AML	Primary	-	AML1-ETO (96%)	BMMC	6638	NewData	LMPP-GMP	high	high
AML5	M	53	AML-M5	Primary	0.8	-	CD34	3967	NewData	LMPP-GMP/BMEP	high	high
ALL1	F	22	ALL	Primary	0.8484	E2A-PBX1 (98%)	BMMC	7827	NewData	proB-immatB	high	medium
ALL2	M	19	ALL	Primary	0.1087	E2A-PBX1(72%)	CD34	4933	NewData	proB-preB	high	medium
ALL3.1	M	4	B-ALL	Diagnosis/Primary	0.8349	AGGF1-PDGFRB	BMMC	7526	NewData	preB-immatB	low	low
ALL3.2	M	5	B-ALL	Refractory	0.1545	AGGF1-PDGFRB	BMMC	8370	NewData	preB-immatB	low	low
ALL3.3	M	5	B-ALL	Remission	0.0305	AGGF1-PDGFRB	BMMC	7247	NewData	preB-immatB	low	low
ALL3.4	M	5	B-ALL	Relapse	0.6036	AGGF1-PDGFRB	BMMC	7628	NewData	proB-preB	low	medium
AML027	-	-	AML	Primary	-	-	BMMC	2563	Zheng et al., 2017	Ery	high	low
AML035	-	-	AML	Primary	-	-	BMMC	9964	Zheng et al., 2017	Ery	high	low
508084	-	-	AML-M4	Primary	0.52	IKBKB(V616M),FLT3-ITD,NUP98-NDS1	BMMC	14964	Petti et al., 2019	GMP-proMono	high	medium
548327	-	-	AML-M1	Primary	0.75	IDH1(R132H),NPM1(W288fs),SRSF2(P95H)	BMMC	11620	Petti et al., 2019	GMP-Mye	high	medium
721214	-	-	AML-M1	Primary	0.91	DNMT3A(R882H,FLT3-ITD,FLT3(F612L),NPM1(W288fs),GATA2(R361C)	BMMC	20474	Petti et al., 2019	GMP	low	high
782328	-	-	AML-w/MDS	Primary	0.33	NRAS(G12S),NRAS(G12D),U2AF1(S34F)	BMMC	21731	Petti et al., 2019	GMP-proMono	high	medium
809653	-	-	AML-M0	Primary	0.36	NRAS(G12D),TP53(E286G),CEBPA(R142fs)	BMMC	21038	Petti et al., 2019	GMP	low	high
Health1	M	49	Healthy	Diagnosis	-	-	BMMC	7074	NewData	-	-	-
Health2	M	27	Healthy	Diagnosis	-	-	BMMC	6299	NewData	-	-	-
Health3	-	-	Healthy	Diagnosis	-	-	BMMC	2593	Zheng et al., 2017	-	-	-
Health4	-	-	Healthy	Diagnosis	-	-	BMMC	2814	Zheng et al., 2017	-	-	-
HSPCs	M	-	Healthy	Diagnosis	-	-	CD34	3465	NewData	-	-	-
PBMC	-	-	Healthy	Diagnosis	-	-	PBMC	2685	Zheng et al., 2017	-	-	-
